# Supplementary material for: Enhancing Rubber Vulcanization Cure Kinetics: Lowering Vulcanization Temperature by Addition of MgO as Co-Cure Activator in ZnO-Based Cure Activator Systems
Source: Polymers (Basel). 2024 Mar 22;16(7):876. doi: 10.3390/polym16070876 (PMC11013655; doi:10.3390/polym16070876)
Supplement: Supplementary file 1 [file polymers-16-00876-s001.zip]

Archive with 1 entries (1 files):
- polymers-2883531-supplementary.pdf
